# Supplementary material for: Depletion of circulating IgM memory B cells predicts unfavourable outcome in COVID-19
Source: Sci Rep. 2020 Nov 30;10:20836. doi: 10.1038/s41598-020-77945-8 (PMC7705651; doi:10.1038/s41598-020-77945-8)
Supplement: Supplementary file 4 — Supplementary Figure 3. [file 41598_2020_77945_MOESM4_ESM.odp]

## Slide: Slide5
p=0.23
p=0.07
p<0.01
p<0.01
p<0.01
Pitted red cells (%)
